# Supplementary material for: Impact of campaign-style delivery of routine vaccines: a quasi-experimental evaluation using routine health services data in India
Source: Health Policy Plan. 2021 Mar 18;36(4):454–63. doi: 10.1093/heapol/czab026 (PMC8128004; doi:10.1093/heapol/czab026)
Supplement: czab026_Supp [file czab026_supp.zip]

Archive with 1 entries (1 files):
- czab026_Supplementary_Data.pdf
